# Supplementary material for: HPV Vaccination in Young Males: A Glimpse of Coverage, Parental Attitude and Need of Additional Information from Lombardy Region, Italy
Source: Int J Environ Res Public Health. 2022 Jun 24;19(13):7763. doi: 10.3390/ijerph19137763 (PMC9265455; doi:10.3390/ijerph19137763)
Supplement: Supplementary file 1 [file ijerph-19-07763-s001.zip]

Archive with 9 entries (8 files):
- Questionnaire HPV English.pdf
- __MACOSX/
- __MACOSX/._Questionnaire HPV English.pdf
- Questionnaire HPV Spanish.pdf
- __MACOSX/._Questionnaire HPV Spanish.pdf
- Questionnaire HPV Chinese.pdf
- __MACOSX/._Questionnaire HPV Chinese.pdf
- Questionnaire HPV Arabic.pdf
- __MACOSX/._Questionnaire HPV Arabic.pdf
